# Supplementary material for: C10Pred: A First Machine Learning Based Tool to Predict C10 Family Cysteine Peptidases Using Sequence-Derived Features
Source: Int J Mol Sci. 2022 Aug 23;23(17):9518. doi: 10.3390/ijms23179518 (PMC9455582; doi:10.3390/ijms23179518)
Supplement: Supplementary file 1 [file ijms-23-09518-s001.zip]

Archive with 3 entries (3 files):
- Supplementary Figures S1-S3.pdf
- TableS1.xlsx
- TableS2.pdf
