# Supplementary material for: C10Pred: A First Machine Learning Based Tool to Predict C10 Family Cysteine Peptidases Using Sequence-Derived Features
Source: Int J Mol Sci. 2022 Aug 23;23(17):9518. doi: 10.3390/ijms23179518 (PMC9455582; doi:10.3390/ijms23179518)
Supplement: Supplementary file 1 [file ijms-23-09518-s001.zip › TableS1.xlsx]

## Sheet: A) Positive Data
Table S1: List of various taxonomic groups used in positive and negative datasets.
A) List of various taxonomic groups in the positive dataset
Entry	Organism
A0A0A2EF74	Porphyromonadaceae bacterium COT-184 OH4590
A0A0A2EPR2	Porphyromonadaceae bacterium COT-184 OH4590
A0A0A2EQ88	Porphyromonadaceae bacterium COT-184 OH4590
A0A0A2EWH0	Porphyromonadaceae bacterium COT-184 OH4590
A0A0A2EYF9	Porphyromonas sp. COT-290 OH860
A0A0A2F5E8	Porphyromonas sp. COT-290 OH860
A0A0B8T1D1	Sphingobacterium deserti
A0A0F5JFS2	Parabacteroides gordonii MS-1 = DSM 23371
A0A0G3EC38	Kiritimatiella glycovorans
A0A0M9E3D1	Candidatus Magnetomorum sp. HK-1
A0A0M9E9E5	Candidatus Magnetomorum sp. HK-1
A0A0N0UZ94	Candidatus Magnetomorum sp. HK-1
A0A0N1J1N6	Candidatus Magnetomorum sp. HK-1
A0A0P0D7Q3	Algibacter alginicilyticus
A0A0Q4AXN3	Candidatus [Bacteroides] periocalifornicus
A0A0Q4B8E5	Candidatus [Bacteroides] periocalifornicus
A0A0S7BWI9	Lentimicrobium saccharophilum
A0A0S7BY80	Lentimicrobium saccharophilum
A0A0S7BYX5	Lentimicrobium saccharophilum
A0A0S7C3C8	Lentimicrobium saccharophilum
A0A0S7C5A2	Lentimicrobium saccharophilum
A0A0S7C7C8	Lentimicrobium saccharophilum
A0A0S7C387	Lentimicrobium saccharophilum
A0A0X3AMZ5	Apibacter mensalis
A0A0X3AQ92	Apibacter mensalis
A0A1B1SBX5	Muribaculum intestinale
A0A1B8U4M4	Polaribacter reichenbachii
A0A1C2BQC0	Macellibacteroides sp. HH-ZS
A0A1F0FTS4	Porphyromonas sp. HMSC077F02
A0A1F0G9R9	Porphyromonas sp. HMSC077F02
A0A1F1DRU3	Porphyromonas sp. HMSC065F10
A0A1F1E3C7	Porphyromonas sp. HMSC065F10
A0A1F1E435	Porphyromonas sp. HMSC065F10
A0A1G6H6X9	Williamwhitmania taraxaci
A0A1G6RAP1	Williamwhitmania taraxaci
A0A1G7HHU4	Bacteroidales bacterium KHT7
A0A1G7L2U1	Bacteroidales bacterium KHT7
A0A1G7NRC9	Bacteroidales bacterium KHT7
A0A1G7VSK3	Bacteroidales bacterium KHT7
A0A1H0FEE0	Prevotella sp. BP1-145
A0A1H0FS64	Prevotella sp. BP1-145
A0A1H0IJH7	Prevotella sp. BP1-145
A0A1H3BX71
A0A1H3Z0N9	Prevotella sp. tc2-28
A0A1H4FAM8	Prevotella sp. tc2-28
A0A1H4ME78	Tenacibaculum sp. MAR_2009_124
A0A1H6SQC2	Dyadobacter koreensis
A0A1H8CSM7	Prevotella sp. ne3005
A0A1I0P143	Prevotella aff. ruminicola Tc2-24
A0A1I0QBP0	Chitinophaga sp. YR573
A0A1I2HLH0	Sunxiuqinia elliptica
A0A1I2QET9	Prevotella sp. KH2C16
A0A1I2W3M4	Pedobacter insulae
A0A1I3PIT5	Parapedobacter indicus
A0A1I5H4S3	Prevotella sp. tf2-5
A0A1I5HD86	Prevotella sp. tf2-5
A0A1I5HDY1	Prevotella sp. tf2-5
A0A1I5HQK4	Prevotella sp. tf2-5
A0A1I5HXF4	Prevotella sp. tf2-5
A0A1I5IHK3	Prevotella sp. tf2-5
A0A1I5IJ07	Prevotella sp. tf2-5
A0A1I5IJJ7	Prevotella sp. tf2-5
A0A1I5WEQ5	Pseudarcicella hirudinis
A0A1J1DYQ1	Ichthyobacterium seriolicida
A0A1K1MVY7	Prevotellaceae bacterium HUN156
A0A1L6M0Q1	Minicystis rosea
A0A1M4SZY7	Bacteroides luti
A0A1M5C9A8	Dysgonomonas macrotermitis
A0A1M5G700	Bacteroides luti
A0A1M5Q5Y9	Anaerosphaera aminiphila DSM 21120
A0A1P9WYM8	Spirosoma montaniterrae
A0A1Q2MBV4	Limihaloglobus sulfuriphilus
A0A1Q2MIW3	Limihaloglobus sulfuriphilus
A0A1Q2MJ46	Limihaloglobus sulfuriphilus
A0A1Q9JLB0	Hornefia porci
A0A1T4KKV6	Porphyromonas circumdentaria
A0A1T4LPI1	Porphyromonas circumdentaria
A0A1T4LW55	Porphyromonas circumdentaria
A0A1T4MDY2	Porphyromonas circumdentaria
A0A1T4NHA2	Porphyromonas circumdentaria
A0A1T4PIX9	Porphyromonas circumdentaria
A0A1T5GV38	Alkalitalea saponilacus
A0A1T5I6A5	Bacteroidales bacterium WCE2008
A0A1T5I624	Bacteroidales bacterium WCE2008
A0A1T5K3N1	Bacteroidales bacterium WCE2008
A0A1T5K7B1	Bacteroidales bacterium WCE2004
A0A1W1HAV0	Desulfamplus magnetovallimortis
A0A1Y4CEL2	Muribaculum sp. An287
A0A1Y4CH27	Muribaculum sp. An287
A0A1Y4D003	Parabacteroides sp. An277
A0A1Y4D903	Parabacteroides sp. An277
A0A1Y4HVN7	Mediterranea sp. An20
A0A1Y4HVQ6	Mediterranea sp. An20
A0A2B4SPC7	Stylophora pistillata (Smooth cauliflower coral)
A0A2K8UAF5	Candidatus Thiodictyon syntrophicum
A0A2N8N5L8	Tannerella sp. oral taxon 808
A0A2S8ACD3	Apibacter adventoris
A0A2S8AEY2	Apibacter adventoris
A0A2U1JJ89	Flavobacterium psychrotolerans
A0A2U2B8W2	Marinilabilia rubra
A0A2V1IMU2	Duncaniella muris
A0A2V1IU26	Paramuribaculum intestinale
A0A2V1J2P3	Paramuribaculum intestinale
A0A2V3PQT8	Dysgonomonas alginatilytica
A0A2X4PGR4	Porphyromonas crevioricanis
A0A2X4PLV8	Porphyromonas crevioricanis
A0A3D9KVI8	Marinoscillum furvescens DSM 4134
A0A3L7ZZ97	bacterium J10(2018)
A0A3N2KIM6	Muribaculaceae bacterium Isolate-080 (Janvier)
A0A3N2KRP3	Muribaculaceae bacterium Isolate-080 (Janvier)
A0A3N2KSB8	Muribaculaceae bacterium Isolate-080 (Janvier)
A0A3N2KUD2	Muribaculaceae bacterium Isolate-080 (Janvier)
A0A3N2M0H8	Muribaculaceae bacterium Isolate-037 (Harlan)
A0A3N2MVK9	Muribaculaceae bacterium Isolate-102 (HZI)
A0A3N2MWD5	Muribaculaceae bacterium Isolate-102 (HZI)
A0A3N2N654	Muribaculaceae bacterium Isolate-114 (HZI)
A0A3N2NDZ5	Muribaculaceae bacterium Isolate-114 (HZI)
A0A3N2NHB1	Muribaculaceae bacterium Isolate-114 (HZI)
A0A3N2NLU0	Muribaculaceae bacterium Isolate-114 (HZI)
A0A3N2NLY9	Muribaculaceae bacterium Isolate-110 (HZI)
A0A3N2NMR0	Muribaculaceae bacterium Isolate-110 (HZI)
A0A3P1STL2	Prevotella sp. OH937_COT-195
A0A3P1T1Y9	Prevotella sp. OH937_COT-195
A0A3P1Y3Z9	Fretibacterium sp. OH1220_COT-178
A0A3P1Z865	Alloprevotella sp. OH1205_COT-284
A0A3P1ZBW5	Alloprevotella sp. OH1205_COT-284
A0A3P1ZDG9	Alloprevotella sp. OH1205_COT-284
A0A3P2A6P6	Bacteroides heparinolyticus
A0A3P2AAE4	Bacteroides heparinolyticus
A0A3P3W3V1	Flavobacterium tangerina
A0A3R6B5I4	Prevotella sp. AM34-19LB
A0A3R6IQG8	Parabacteroides sp. AF48-14
A0A3R6J9X6	Parabacteroides sp. AF48-14
A0A4Q0J7B8	Muribaculaceae bacterium Isolate-013 (NCI)
A0A4Q0J298	Muribaculaceae bacterium Isolate-002 (NCI)
A0A4Q8RN01	Marinilabiliaceae bacterium JC017
A0A4Q8RVM4	Marinilabiliaceae bacterium JC017
A0A4R5JRX1	Candidatus Syntrophosphaera thermopropionivorans
A0A4R7ERQ3	Myroides indicus
A0A4R7EVG2	Myroides indicus
A0A4R7EZR2	Myroides indicus
A0A4S4GMB2	Muribaculaceae bacterium
A0A4S4HDV4	Muribaculaceae bacterium
A0A4U2LDN8	Puteibacter caeruleilacunae
A0A4V1SFK1	Sphingobacteriales bacterium
A0A4V2ZQ35	Candidatus Syntrophosphaera thermopropionivorans
A0A4Y1WTR1	Alistipes communis
A0A4Y8KTY3	Dysgonomonas capnocytophagoides
A0A4Z0L480	Flavobacterium humi
A0A5B0FPJ4	Dyadobacter sp. UC 10
A0A5B0FS63	Dyadobacter sp. UC 10
A0A5C8GEQ4	Prevotella brunnea
A0A5C8GFY7	Prevotella brunnea
A0A5C8GJC3	Prevotella brunnea
A0A5C8GJF0	Prevotella brunnea
A0A5C8GJS3	Prevotella brunnea
A0A5C8GMS7	Prevotella brunnea
A0A5P8E6H9	Pseudoprevotella muciniphila
A0A5P8E7W6	Pseudoprevotella muciniphila
A0A5P8E407	Pseudoprevotella muciniphila
A0A6I4I0V6	Mucilaginibacter ginkgonis
A0A6I7LNN2	candidate division Zixibacteria bacterium
A0A063Y747	Mycoplasma hyosynoviae
A0A074L629	Anditalea andensis
A0A088EY90	Sphingobacterium sp. ML3W
A0A095Y9L4	Prevotella sp. S7-1-8
A0A099BV41	Prevotella sp. S7 MS 2
A0A133XQ75	Bacteroidales bacterium KA00251
A0A133Y0H7	Bacteroidales bacterium KA00251
A0A142HGE0	Hymenobacter sp. PAMC 26554
A0A143XES4	Alistipes sp. CHKCI003
A0A143XIG9	Alistipes sp. CHKCI003
A0A143XMW3	Alistipes sp. CHKCI003
A0A143XS85	Alistipes sp. CHKCI003
A0A143XUT3	Alistipes sp. CHKCI003
A0A143XVP7	Alistipes sp. CHKCI003
A0A180FFD9	Bacteroidales bacterium Barb4
A0A255S5F4	Prevotella sp. P3-120
A0A255S851	Prevotella sp. P3-120
A0A255SZ84	Prevotella sp. P5-92
A0A255SZC7	Prevotella sp. P5-92
A0A261XXF9	Bifiguratus adelaidae
A0A327NNN5	Spirosoma sp. HMF3257
A0A328EJ92	Candidatus Gracilibacteria bacterium GN02-872
A0A328EMB3	Candidatus Gracilibacteria bacterium GN02-872
A0A374ADX0	Alistipes sp. AF14-19
A0A374W9G2	Bacteroides sp. OM05-12
A0A374WBY5	Bacteroides sp. OM05-12
A0A374WEI2	Bacteroides sp. OM05-12
A0A379MTQ0	Rikenella microfusus
A0A399CW03	Mariniphaga sediminis
A0A401FRA2	Desulfonema ishimotonii
A0A414BS84	Prevotella sp. AM34-19LB
A0A428J9L7	Bacillus sp. HMF5848
A0A519VS28	Pedobacter sp.
A0A521FGE0	Gracilimonas mengyeensis
A0A545UIW3	Aliikangiella coralliicola
A0A553EAS5	Flavobacterium sp. LB1R34
A1ZLM2	Microscilla marina ATCC 23134
A1ZRU7	Microscilla marina ATCC 23134
A1ZWY9	Microscilla marina ATCC 23134
A6L9M6	Parabacteroides distasonis (strain ATCC 8503 / DSM 20701 / CIP 104284 / JCM 5825 / NCTC 11152)
B1ZPL9	Opitutus terrae (strain DSM 11246 / JCM 15787 / PB90-1)
B3CF27	Bacteroides intestinalis DSM 17393
B3CH73	Bacteroides intestinalis DSM 17393
B3CH96	Bacteroides intestinalis DSM 17393
B8FJC4	Desulfatibacillum aliphaticivorans
B3E569	Geobacter lovleyi (strain ATCC BAA-1151 / DSM 17278 / SZ)
C3J9I9	Porphyromonas endodontalis (strain ATCC 35406 / BCRC 14492 / JCM 8526 / NCTC 13058 / HG 370)
C3J9Z1	Porphyromonas endodontalis (strain ATCC 35406 / BCRC 14492 / JCM 8526 / NCTC 13058 / HG 370)
C3JC48	Porphyromonas endodontalis (strain ATCC 35406 / BCRC 14492 / JCM 8526 / NCTC 13058 / HG 370)
C3JC90	Porphyromonas endodontalis (strain ATCC 35406 / BCRC 14492 / JCM 8526 / NCTC 13058 / HG 370)
C6W487	Dyadobacter fermentans (strain ATCC 700827 / DSM 18053 / CIP 107007 / KCTC 52180 / NS114)
C6W2E6	Dyadobacter fermentans (strain ATCC 700827 / DSM 18053 / CIP 107007 / KCTC 52180 / NS114)
C9LF80	Alloprevotella tannerae ATCC 51259
C9LGH5	Alloprevotella tannerae ATCC 51259
C9LJP4	Alloprevotella tannerae ATCC 51259
C9MLJ6	Prevotella veroralis F0319
D1PWC3	Prevotella bergensis DSM 17361
D1VXQ6	Prevotella timonensis CRIS 5C-B1
D1VYU6	Prevotella timonensis CRIS 5C-B1
D1W0J5	Prevotella timonensis CRIS 5C-B1
D1W188	Prevotella timonensis CRIS 5C-B1
D3IB66	Prevotella sp. oral taxon 299 str. F0039
D3IB67	Prevotella sp. oral taxon 299 str. F0039
D3ICP0	Prevotella sp. oral taxon 299 str. F0039
D3IEI7	Prevotella sp. oral taxon 299 str. F0039
D3IF47	Prevotella sp. oral taxon 317 str. F0108
D5EUN3	Prevotella ruminicola (strain ATCC 19189 / JCM 8958 / 23)
D7JD31	Bacteroidetes oral taxon 274 str. F0058
D8DTW1	Prevotella bryantii B14
D9RWM9	Prevotella melaninogenica (strain ATCC 25845 / DSM 7089 / JCM 6325 / VPI 2381 / B282) (Bacteroides melaninogenicus)
E0NT15	Prevotella marshii DSM 16973 = JCM 13450
E3CXS2	Aminomonas paucivorans DSM 12260
E6K9Z9	Prevotella buccae ATCC 33574
E6K525	Prevotella buccae ATCC 33574
E6KB70	Prevotella buccae ATCC 33574
E7RNS8	Prevotella oralis ATCC 33269
E7RQN5	Prevotella oralis ATCC 33269
F0IDG6	Capnocytophaga sp. oral taxon 338 str. F0234
F0SES9	Pseudopedobacter saltans (strain ATCC 51119 / DSM 12145 / JCM 21818 / CCUG 39354 / LMG 10337 / NBRC 100064 / NCIMB 13643) (Pedobacter saltans)
F2IFJ2	Fluviicola taffensis (strain DSM 16823 / NCIMB 13979 / RW262)
F3PRQ2	Bacteroides fluxus YIT 12057
F4KJG8	Porphyromonas asaccharolytica (strain ATCC 25260 / DSM 20707 / BCRC 10618 / JCM 6326 / LMG 13178 / VPI 4198) (Bacteroides asaccharolyticus)
F4KKS1	Porphyromonas asaccharolytica (strain ATCC 25260 / DSM 20707 / BCRC 10618 / JCM 6326 / LMG 13178 / VPI 4198) (Bacteroides asaccharolyticus)
F4KTP7	Haliscomenobacter hydrossis (strain ATCC 27775 / DSM 1100 / LMG 10767 / O)
F5YII7	Treponema primitia (strain ATCC BAA-887 / DSM 12427 / ZAS-2)
F8N9G8	Prevotella multisaccharivorax DSM 17128
F8N9G9	Prevotella multisaccharivorax DSM 17128
F8N9T8	Prevotella multisaccharivorax DSM 17128
F8NB22	Prevotella multisaccharivorax DSM 17128
F9D7S1	Prevotella nigrescens ATCC 33563
F9DCB8	Prevotella nigrescens ATCC 33563
F9DCX0	Prevotella nigrescens ATCC 33563
F9DE20	Prevotella nigrescens ATCC 33563
F9Z563	Odoribacter splanchnicus (strain ATCC 29572 / DSM 20712 / CIP 104287 / JCM 15291 / NCTC 10825 / 1651/6) (Bacteroides splanchnicus)
G2Z5C6	Flavobacterium branchiophilum (strain FL-15)
G5H5U5	Alistipes indistinctus YIT 12060
G5H615	Alistipes indistinctus YIT 12060
G8UL35	Tannerella forsythia (strain ATCC 43037 / JCM 10827 / CCUG 33226 / KCTC 5666 / FDC 338) (Bacteroides forsythus)
G8UN98	Tannerella forsythia (strain ATCC 43037 / JCM 10827 / CCUG 33226 / KCTC 5666 / FDC 338) (Bacteroides forsythus)
H1Q4S2	Prevotella micans F0438
H1Q022	Prevotella micans F0438
H1Q483	Prevotella micans F0438
H1Y606	Mucilaginibacter paludis DSM 18603
I3ZZ55	Ornithobacterium rhinotracheale (strain ATCC 51463 / DSM 15997 / CCUG 23171 / CIP 104009 / LMG 9086)
I9S6Y4	Bacteroides nordii CL02T12C05
J1F9C8	Thiovulum sp. ES
J5VYF0	Porphyromonas sp. oral taxon 279 str. F0450
K1LEH1	Cecembia lonarensis LW9
L1MB72	Alloprevotella sp. oral taxon 473 str. F0040
L1MQD5	Alloprevotella sp. oral taxon 473 str. F0040
L1MS44	Alloprevotella sp. oral taxon 473 str. F0040
L1N8L8	Prevotella saccharolytica F0055
M7MIA8	Xanthomarina gelatinilytica
Q5L9R7	Bacteroides fragilis (strain ATCC 25285 / DSM 2151 / CCUG 4856 / JCM 11019 / NCTC 9343 / Onslow)
Q5LEW0	Bacteroides fragilis (strain ATCC 25285 / DSM 2151 / CCUG 4856 / JCM 11019 / NCTC 9343 / Onslow)
Q5LIY2	Bacteroides fragilis (strain ATCC 25285 / DSM 2151 / CCUG 4856 / JCM 11019 / NCTC 9343 / Onslow)
Q7MUR6	Porphyromonas gingivalis (strain ATCC BAA-308 / W83)
Q8A4Z6	Bacteroides thetaiotaomicron (strain ATCC 29148 / DSM 2079 / JCM 5827 / CCUG 10774 / NCTC 10582 / VPI-5482 / E50)
Q8A5L8	Bacteroides thetaiotaomicron (strain ATCC 29148 / DSM 2079 / JCM 5827 / CCUG 10774 / NCTC 10582 / VPI-5482 / E50)
Q8A5L9	Bacteroides thetaiotaomicron (strain ATCC 29148 / DSM 2079 / JCM 5827 / CCUG 10774 / NCTC 10582 / VPI-5482 / E50)
R5AJJ5	Prevotella sp. CAG:1031
R5B0L7	Bacteroides sp. CAG:927
R5B6Q4	Bacteroides sp. CAG:927
R5BRV1	Bacteroides sp. CAG:1060
R5CB38	Bacteroides sp. CAG:598
R5FLF4	Prevotella sp. CAG:924
R5GT45	Prevotella sp. CAG:755
R5KXQ9	Prevotella sp. CAG:1124
R5KZ40	Prevotella sp. CAG:1124
R5N8N6	Paraprevotella clara CAG:116
R5NK57	Paraprevotella clara CAG:116
R5P135	Paraprevotella clara CAG:116
R5P8E8	Prevotella sp. CAG:1092
R5PCR6	Prevotella sp. CAG:487
R5VHJ0	Odoribacter laneus CAG:561
R5W741	Alistipes sp. CAG:157
R5ZUP1	Prevotella sp. CAG:5226
R6A917	Prevotella sp. CAG:5226
R6ASK8	Prevotella sp. CAG:5226
R6AYI0	Prevotella sp. CAG:5226
R6BCL1	Prevotella sp. CAG:604
R6CN50	Prevotella copri CAG:164
R6FRD8	Prevotella sp. CAG:520
R6PPX2	Prevotella sp. CAG:386
R6VV94	Prevotella sp. CAG:474
R6VYX7	Prevotella sp. CAG:474
R6W2L5	Prevotella sp. CAG:474
R6WQ25	Alistipes sp. CAG:268
R7DMC8	Tannerella sp. CAG:51
R7EV52	Prevotella sp. CAG:485
R7EVJ2	Prevotella sp. CAG:485
R7EVN9	Prevotella sp. CAG:485
R7EVZ0	Prevotella sp. CAG:485
R7EVZ3	Prevotella sp. CAG:485
R7F2P7	Prevotella sp. CAG:485
R7F4C9	Prevotella sp. CAG:485
R7F130	Prevotella sp. CAG:485
R7F478	Prevotella sp. CAG:485
R7HQD9	Prevotella sp. CAG:279
R7J3J4	Prevotella sp. CAG:873
R7JIH0	Alistipes putredinis CAG:67
R7JL93	Alistipes putredinis CAG:67
R7LGD9	Prevotella sp. CAG:891
R7P7J3	Prevotella sp. CAG:617
R6E1M7	Prevotella sp. CAG:1320
S2E6P4	Indibacter alkaliphilus (strain CCUG 57479 / KCTC 22604 / LW1)
U2P4U0	Prevotella baroniae F0067
U2P613	Prevotella baroniae F0067
U2QAR3	Prevotella baroniae F0067
U2QBU1	Prevotella baroniae F0067
U2QIT2	Prevotella baroniae F0067
W0ESX6	Barnesiella viscericola DSM 18177
W4UN35	Bacteroides reticulotermitis JCM 10512
Z4WSU6	Porphyromonas catoniae ATCC 51270

## Sheet: B) Negative Data
B) List of various taxonomic groups in the negative dataset
Entry	Organism
A0E190	Paramecium tetraurelia
A0A0A1D1M7	Arthrobacter sp. PAMC 25486
A0A0A8WYV5	Geobacter sp. OR-1
A0A0B4Q6I3	Equid gammaherpesvirus 2 (Equine herpesvirus 2)
A0A0B8NCH3	Nocardia seriolae
A0A0C2MU70	Thelohanellus kitauei (Myxosporean)
A0A0C3EVD1	Piloderma croceum (strain F 1598)
A0A0C3G165	Piloderma croceum (strain F 1598)
A0A0D0D653	Paxillus rubicundulus Ve08.2h10
A0A0D2JYT6	Monoraphidium neglectum
A0A0D2XVV3	Fusarium oxysporum f. sp. lycopersici (strain 4287 / CBS 123668 / FGSC 9935 / NRRL 34936) (Fusarium vascular wilt of tomato)
A0A0D3C2R6	Brassica oleracea var. oleracea
A0A0D7ASG0	Cylindrobasidium torrendii FP15055 ss-10
A0A0F6TQH6	Kangiella geojedonensis
A0A0F7LY83	Spongiibacter sp. IMCC21906
A0A0G3EL98	Pandoraea thiooxydans
A0A0G3V472	Actinobacteria bacterium IMCC26256
A0A0G4FBA4	Vitrella brassicaformis (strain CCMP3155)
A0A0H4TJ61	Erysipelothrix phage SE-1
A0A0J0UWW5	Actinobacteria bacterium IMCC26207
A0A0J1HSF2	Niallia circulans (Bacillus circulans)
A0A0K2SHS2	Limnochorda pilosa
A0A0K9QZ96	Spinacia oleracea (Spinach)
A0A0L0VAE5	Puccinia striiformis f. sp. tritici PST-78
A0A0L1KTV1	Perkinsela sp. CCAP 1560/4
A0A0L6UBG3	Puccinia sorghi
A0A0L6ULN5	Puccinia sorghi
A0A0L7LVJ4	Operophtera brumata (winter moth)
A0A0M0JSR7	Chrysochromulina tobinii
A0A0M2UYN4	Candidatus Brocadia fulgida
A0A0N4TAT7	Brugia pahangi (Filarial nematode worm)
A0A0R1N1Z3	Schleiferilactobacillus perolens DSM 12744
A0A0R2C7C9	Lacticaseibacillus thailandensis DSM 22698 = JCM 13996
A0A0S2I3E5	Salinivirga cyanobacteriivorans
A0A0S2TA02	Candidatus Tenderia electrophaga
A0A0U4DX43	Diaphorina citri (Asian citrus psyllid)
A0A0V0QFE9	Pseudocohnilembus persalinus (Ciliate)
A0A0V1APZ5	Trichinella spiralis (Trichina worm)
A0A0V1B9E9	Trichinella spiralis (Trichina worm)
A0A1B1ZT29	Pseudonocardia sp. HH130630-07
A0A1C7MMI2	Grifola frondosa (Maitake) (Polyporus frondosus)
A0A1D2MSV5	Orchesella cincta (Springtail) (Podura cincta)
A0A1G5Y9S3	Lachnospiraceae bacterium G11
A0A1G6HV83	Alkalihalobacillus lonarensis
A0A1G6PST2	Williamwhitmania taraxaci
A0A1G8B2W2	Agrococcus jejuensis
A0A1G9N5H1	Glycomyces sambucus
A0A1G9UQG4	Acetanaerobacterium elongatum
A0A1H2Y7P0	Albimonas donghaensis
A0A1H8B371	Prevotella sp. ne3005
A0A1H9BX60	Lachnospiraceae bacterium NE2001
A0A1I0A8R9	[Clostridium] aminophilum
A0A1I1YJ41	Peptostreptococcaceae bacterium pGA-8
A0A1I3ARU2	Pseudobutyrivibrio sp. OR37
A0A1I6JA88	[Clostridium] populeti
A0A1I7I5I1	Eubacterium pyruvativorans
A0A1J4K366	Tritrichomonas foetus
A0A1J4KTX4	Tritrichomonas foetus
A0A1J8QID7	Rhizopogon vesiculosus
A0A1L4CYY1	Silvanigrella aquatica
A0A1M5K6I0	Thermosyntropha lipolytica DSM 11003
A0A1M6N1M5	Hathewaya proteolytica DSM 3090
A0A1M6P6T0	Pseudozobellia thermophila
A0A1M7JW86	Anaerosporobacter mobilis DSM 15930
A0A1M7YDW2	Anaerocolumna xylanovorans DSM 12503
A0A1N6P7S8	Rhizobium sp. RU20A
A0A1N7F6G1	Williamsia sterculiae
A0A1N7FLB7	Haloterrigena daqingensis
A0A1N7QA71	Oleibacter marinus
A0A1P8Q323	Companilactobacillus allii
A0A1Q4VQG2	Streptomyces sp. CB02056
A0A1Q6A264	Mucilaginibacter polytrichastri
A0A1Q9C5X9	Symbiodinium microadriaticum (Dinoflagellate) (Zooxanthella microadriatica)
A0A1Q9DC21	Symbiodinium microadriaticum (Dinoflagellate) (Zooxanthella microadriatica)
A0A1Q9DXR5	Symbiodinium microadriaticum (Dinoflagellate) (Zooxanthella microadriatica)
A0A1Q9F456	Symbiodinium microadriaticum (Dinoflagellate) (Zooxanthella microadriatica)
A0A1Q9E6C5	Symbiodinium microadriaticum (Dinoflagellate) (Zooxanthella microadriatica)
A0A1R1MET2	Motiliproteus sp. MSK22-1
A0A1R2B3H8	Stentor coeruleus
A0A1R4AC48	Babesia microti (strain RI)
A0A1S3NA73	Salmo salar (Atlantic salmon)
A0A1T4VVU7	Desulfovibrio bizertensis DSM 18034
A0A1T5K7F9	Ohtaekwangia koreensis
A0A1T5MKE3	Ohtaekwangia koreensis
A0A1V9XVP2	Tropilaelaps mercedesae
A0A1W1W8X4	Sulfobacillus thermosulfidooxidans (strain DSM 9293 / VKM B-1269 / AT-1)
A0A1X0SUX9	Aurantimonas sp. 22II-16-19i
A0A1X1BMF2	Babesia sp. Xinjiang
A0A1X6NKX8	Porphyra umbilicalis (Purple laver) (Red alga)
A0A1X6P5D5	Porphyra umbilicalis (Purple laver) (Red alga)
A0A1X7A2F5	Roseivivax jejudonensis
A0A1X7V847	Amphimedon queenslandica (Sponge)
A0A1Y1HW73	Klebsormidium nitens (Green alga) (Ulothrix nitens)
A0A1Y1SEE0	Oceanococcus atlanticus
A0A1Y4AL07	Collinsella sp. An307
A0A1Z5JI62	Fistulifera solaris (Oleaginous diatom)
A0A2B4RGZ2	Stylophora pistillata (Smooth cauliflower coral)
A0A2B4RJX5	Stylophora pistillata (Smooth cauliflower coral)
A0A2D0N7K9	Flavilitoribacter nigricans DSM 23189 = NBRC 102662
A0A2G2XQ79	Capsicum baccatum (Peruvian pepper)
A0A2G5CX95	Aquilegia coerulea (Rocky mountain columbine)
A0A2G5UN83	Caenorhabditis nigoni
A0A2G5V2W1	Caenorhabditis nigoni
A0A2G3E4R8	Agathobacter ruminis
A0A2H3IZG9	Penicillium sp. 'occitanis'
A0A2H6KDB7	Babesia ovata
A0A2H9TJA9	Paramicrosporidium saccamoebae
A0A2K1L8T7	Physcomitrium patens (Spreading-leaved earth moss) (Physcomitrella patens)
A0A2K3DXV3	Chlamydomonas reinhardtii (Chlamydomonas smithii)
A0A2K3LZ73	Trifolium pratense (Red clover)
A0A2M9JD98	Streptomyces sp. CB01201
A0A2P1PY58	Ahniella affigens
A0A2P2DXI4	Leptospira ryugenii
A0A2P7Z7S6	Elsinoe australis
A0A2S4VA45	Puccinia striiformis
A0A2S7U1Z5	Rubritalea profundi
A0A2S8SD27	Defluviimonas denitrificans
A0A2S8SRB8	Abditibacterium utsteinense
A0A2T0FPF6	Wickerhamiella sorbophila
A0A2U1LNA5	Artemisia annua (Sweet wormwood)
A0A2U1LTP9	Artemisia annua (Sweet wormwood)
A0A2U2MUG2	Bifidobacterium catulorum
A0A2U9R575	Pichia kudriavzevii (Yeast) (Issatchenkia orientalis)
A0A2Z5QW57	Rothia aeria
A0A3L8PXX3	Parashewanella curva
A0A3M7QAZ6	Brachionus plicatilis (Marine rotifer) (Brachionus muelleri)
A0A3M7RQB9	Brachionus plicatilis (Marine rotifer) (Brachionus muelleri)
A0A3N2D9P1	Salana multivorans
A0A3N4H9U5	Ascobolus immersus RN42
A0A3P7K2K9	Litomosoides sigmodontis (Filarial nematode worm)
A0A3P9PHQ6	Poecilia reticulata (Guppy) (Acanthophacelus reticulatus)
A0A3S3P3V5	Dinothrombium tinctorium
A0A4P1QP96	Lupinus angustifolius (Narrow-leaved blue lupine)
A0A4Q1B1G1	Macrococcus sp. DPC7161
A0A4Q2A2V7	Fusibacter sp. A1
A0A4Q9PUU8	Dichomitus squalens
A0A4R1AF41	Aeromicrobium sp. IC_218
A0A4R2EW11	Acetobacteroides hydrogenigenes
A0A4R3NA71	Melghiribacillus thermohalophilus
A0A4R5CDZ1	Actinomadura rubrisoli
A0A4R6Q4X4	Flavobacterium dankookense
A0A4S2MIK3	Ascodesmis nigricans
A0A4S4EYT6	Camellia sinensis var. sinensis
A0A4U0ZSP7	Desulforhopalus sp. IMCC35007
A0A4U1F2B5	Monodon monoceros (Narwhal) (Ceratodon monodon)
A0A4V3DI48	Marinicella litoralis
A0A4V5ML64	Streptomyces piniterrae
A0A4V6AME1	Collichthys lucidus (Big head croaker) (Sciaena lucida)
A0A4Y7IZC1	Papaver somniferum (Opium poppy)
A0A4Y7L6J3	Papaver somniferum (Opium poppy)
A0A4Z2DXJ3	Schistosoma japonicum (Blood fluke)
A0A5A7QRF5	Striga asiatica (Asiatic witchweed) (Buchnera asiatica)
A0A5B8MJ18	Chloropicon primus
A0A5B9W3R1	Aquisphaera giovannonii
A0A5J9UFK2	Eragrostis curvula (weeping love grass)
A0A5K7X619	Lacipirellula parvula
A0A5M3M881	Coniophora puteana (strain RWD-64-598) (Brown rot fungus)
A0A5M6ICZ9	Roseospira marina
A0A5N5SYB9	Armadillidium nasatum
A0A5N8YW48	SAR202 cluster bacterium AD-804-J14_MRT_500m
A0A5Q0GXH4	Saccharothrix syringae (Nocardiopsis syringae)
A0A5Q3L614	Planctomycetales bacterium 10988
A0A6A2YJD5	Hibiscus syriacus (Rose of Sharon)
A0A6A3YM65	Phytophthora fragariae
A0A6A4L2Y4	Rhododendron williamsianum
A0A6A4VQW5	Amphibalanus amphitrite (Striped barnacle) (Balanus amphitrite)
A0A6A5L8G2	Lupinus albus (White lupine) (Lupinus termis)
A0A6A5P5G9	Lupinus albus (White lupine) (Lupinus termis)
A0A6C2U164	Pontiella desulfatans
A0A6C2ULL0	Pontiella sulfatireligans
A0A6C2YH74	Tuwongella immobilis
A0A6G0V4F6	Halicephalobus sp. NKZ332
A0A6G0W8A4	Aphanomyces euteiches
A0A6G0Y806	Aphis craccivora (Cowpea aphid)
A0A6G7Z1J4	Sanguibacter sp. HDW7
A0A6H5JK59	Ectocarpus sp. CCAP 1310/34
A0A6I1QJA9	Dehalococcoidia bacterium
A0A6I6JSJ6	Maribellus comscasis
A0A6J0UPR5	Pogona vitticeps (central bearded dragon)
A0A6J1T0E9	Frankliniella occidentalis (Western flower thrips) (Euthrips occidentalis)
A0A6J1TKU0	Frankliniella occidentalis (Western flower thrips) (Euthrips occidentalis)
A0A6J2YC49	Sitophilus oryzae (Rice weevil) (Curculio oryzae)
A0A6J8CA91	Mytilus coruscus (Sea mussel)
A0A6L7GLB4	Gordonia sp. HNM0687
A0A6M4A342	Undibacterium piscinae
A0A6P1YQ78	Ancylobacter pratisalsi
A0A6P4ZNA7	Branchiostoma belcheri (Amphioxus)
A0A6P6NVV6	Carassius auratus (Goldfish)
A0A6P6YDD9	Dermatophagoides pteronyssinus (European house dust mite)
A0A6P7FBK3	Diabrotica virgifera virgifera (western corn rootworm)
A0A6P7Z6T5	Microcaecilia unicolor
A0A6P8AXD0	Magnaporthe grisea (Crabgrass-specific blast fungus) (Pyricularia grisea)
A0A6S7M4S7	Lactuca saligna (Willowleaf lettuce)
A0A7H8N5G1	Streptomyces buecherae
A0A7M7SUM1	Strongylocentrotus purpuratus (Purple sea urchin)
A0A011PIL2	Accumulibacter sp. (strain BA-93)
A0A022S029	Erythranthe guttata (Yellow monkey flower) (Mimulus guttatus)
A0A024U3V4	Aphanomyces invadans
A0A059FHJ3	Hyphomonas johnsonii MHS-2
A0A062V725	Candidatus Methanoperedens nitroreducens
A0A066V4P2	Tilletiaria anomala (strain ATCC 24038 / CBS 436.72 / UBC 951)
A0A067Q833	Jaapia argillacea MUCL 33604
A0A077Z381	Trichuris trichiura (Whipworm) (Trichocephalus trichiurus)
A0A077ZGU0	Trichuris trichiura (Whipworm) (Trichocephalus trichiurus)
A0A125YFU0	Toxoplasma gondii (strain ATCC 50861 / VEG)
A0A126ZE12	Variovorax sp. PAMC 28711
A0A133V4T1	candidate division MSBL1 archaeon SCGC-AAA261D19
A0A140DSY8	Faecalibaculum rodentium
A0A143X5R2	Coriobacteriaceae bacterium CHKCI002
A0A158Q3X3	Dracunculus medinensis (Guinea worm)
A0A158QCG6	Hymenolepis diminuta (Rat tapeworm)
A0A165ULX3	Halioglobus sp. HI00S01
A0A166CP62	Methanobrevibacter cuticularis
A0A167NH43	Calocera viscosa (strain TUFC12733)
A0A177EDL0	Nematocida displodere
A0A177U6J4	Tilletia controversa (dwarf bunt fungus)
A0A179EQF8	Enterococcus thailandicus
A0A210PJ97	Mizuhopecten yessoensis (Japanese scallop) (Patinopecten yessoensis)
A0A212EHB7	Danaus plexippus plexippus
A0A223NU69	Mucilaginibacter xinganensis
A0A250XLU0	Chlamydomonas eustigma
A0A316UCE8	Pseudomicrostroma glucosiphilum
A0A329K7L0	Paenibacillus sp. YN15
A0A369APM0	Vagococcus fluvialis
A0A369RNK8	Trichoplax sp. H2
A0A370QRZ9	Enterobacillus tribolii
A0A376B9A8	Saccharomycodes ludwigii
A0A388JVA6	Chara braunii (Braun's stonewort)
A0A397SFB2	Glomus cerebriforme
A0A397Y4M2	Brassica campestris (Field mustard)
A0A401T0X9	Chiloscyllium punctatum (Brownbanded bambooshark) (Hemiscyllium punctatum)
A0A410PVG6	Aminipila sp. JN-18
A0A411WYT5	Massilia albidiflava
A0A429ZUJ5	Vagococcus vulneris
A0A443SBI7	Leptotrombidium deliense
A0A444SNT7	Armadillidium vulgare (Pillbug) (Pill woodlouse)
A0A444U3R5	Acipenser ruthenus (Sterlet sturgeon)
A0A445EFH9	Arachis hypogaea (Peanut)
A0A445HPY1	Glycine soja (Wild soybean)
A0A448YEY3	Brettanomyces naardenensis (Yeast)
A0A482XFD2	Laodelphax striatellus (Small brown planthopper) (Delphax striatella)
A0A498H0Q7	Methanoculleus taiwanensis
A0A498JPG3	Malus domestica (Apple) (Pyrus malus)
A0A507FHQ6	Chytriomyces confervae
A0A514BY66	Brevundimonas sp. M20
A0A517SP41	Planctomycetes bacterium SV_7m_r
A0A517Z2Z1	Maioricimonas rarisocia
A0A540VH94	Litorilinea aerophila
A0A542ZA65	Rarobacter faecitabidus
A0A543CHX5	Actinoallomurus bryophytorum
A0A547PBY8	Erythrobacter insulae
A0A556TU67	Bagarius yarrelli (Goonch) (Bagrus yarrelli)
A0A556VUX7	Bagarius yarrelli (Goonch) (Bagrus yarrelli)
A0A562RTJ7	Desulfobotulus alkaliphilus
A0A563EH08	Lentzea sp. FXJ1.1311
A0A563EL06	Lentzea sp. FXJ1.1311
A0A564ZJL5	Candidatus Methylomirabilis lanthanidiphila
A0A643FDT6	Ideonella dechloratans
A0A649V0K5	Pseudoalteromonas phage XCL1123
A0A662YPG4	Acipenser ruthenus (Sterlet sturgeon)
A0A668AP87	Myripristis murdjan (pinecone soldierfish)
A0A673GK50	Sinocyclocheilus rhinocerous
A0A1E5RN47	Hanseniaspora osmophila
A0A663E3F1	Aquila chrysaetos chrysaetos
A0A1E8VYD8	Olsenella sp. HMSC062G07
A0A542E6X8	Lapillicoccus jejuensis
A0BQT7	Paramecium tetraurelia
A2EV27	Trichomonas vaginalis
A2FX93	Trichomonas vaginalis
A8AUM3	Streptococcus gordonii (strain Challis / ATCC 35105 / BCRC 15272 / CH1 / DL1 / V288)
A9ER10	Sorangium cellulosum (strain So ce56) (Polyangium cellulosum (strain So ce56))
A9UZ68	Monosiga brevicollis (Choanoflagellate)
A9V989	Monosiga brevicollis (Choanoflagellate)
A2E6Q9	Trichomonas vaginalis
B0S2D4	Finegoldia magna (strain ATCC 29328 / DSM 20472 / WAL 2508) (Peptostreptococcus magnus)
B2A169	Natranaerobius thermophilus (strain ATCC BAA-1301 / DSM 18059 / JW/NM-WN-LF)
B4GZY6	Drosophila persimilis (Fruit fly)
B5IFE8	Aciduliprofundum boonei (strain DSM 19572 / T469)
B5JDQ7	Verrucomicrobiae bacterium DG1235
C3XPU4	Branchiostoma floridae (Florida lancelet) (Amphioxus)
C4LSP9	Entamoeba histolytica
C5KNV9	Perkinsus marinus (strain ATCC 50983 / TXsc)
C5ZZB1	Helicobacter canadensis MIT 98-5491
C7H137	Eubacterium saphenum ATCC 49989
D2V0T1	Naegleria gruberi (Amoeba)
D3BA95	Polysphondylium pallidum (strain ATCC 26659 / Pp 5 / PN500) (Heterostelium pallidum)
D6RPR7	Coprinopsis cinerea (strain Okayama-7 / 130 / ATCC MYA-4618 / FGSC 9003) (Inky cap fungus) (Hormographiella aspergillata)
E1X2D4	Halobacteriovorax marinus (strain ATCC BAA-682 / DSM 15412 / SJ) (Bacteriovorax marinus)
E3N6U0	Caenorhabditis remanei (Caenorhabditis vulgaris)
E4KWM2	Peptoniphilus harei ACS-146-V-Sch2b
E4XZ53	Oikopleura dioica (Tunicate)
E8LJV1	Succinatimonas hippei (strain DSM 22608 / JCM 16073 / KCTC 15190 / YIT 12066)
F0QS97	Mycoplasma suis (strain Illinois)
F1A1G0	Dictyostelium purpureum (Slime mold)
F1VWJ5	Oxalobacteraceae bacterium IMCC9480
F4S953	Melampsora larici-populina (strain 98AG31 / pathotype 3-4-7) (Poplar leaf rust fungus)
F5YME3	Treponema primitia (strain ATCC BAA-887 / DSM 12427 / ZAS-2)
F7V6X7	Clostridium sp. (strain SY8519)
G0N3J8	Caenorhabditis brenneri (Nematode worm)
G0PL30	Caenorhabditis brenneri (Nematode worm)
G0SWR6	Rhodosporidium toruloides (strain ATCC 204091 / IIP 30 / MTCC 1151) (Yeast) (Rhodotorula glutinis (strain ATCC 204091))
G2H1J5	Candidatus Regiella insecticola 5.15
G5ZYV7	SAR116 cluster alpha proteobacterium HIMB100
H1XP04	Caldithrix abyssi DSM 13497
H6L0U1	Saprospira grandis (strain Lewin)
I4CEE9	Desulfomonile tiedjei (strain ATCC 49306 / DSM 6799 / DCB-1)
I7MFB0	Tetrahymena thermophila (strain SB210)
J0V0J0	Thiovulum sp. ES
J7S3A1	Kazachstania naganishii (strain ATCC MYA-139 / BCRC 22969 / CBS 8797 / KCTC 17520 / NBRC 10181 / NCYC 3082 / Yp74L-3) (Yeast) (Saccharomyces naganishii)
J9FVL9	Oxytricha trifallax
J9HPP7	Oxytricha trifallax
K3WBB2	Globisporangium ultimum (strain ATCC 200006 / CBS 805.95 / DAOM BR144) (Pythium ultimum)
K5WMU1	Phanerochaete carnosa (strain HHB-10118-sp) (White-rot fungus) (Peniophora carnosa)
K6XU60	Aliiglaciecola lipolytica E3
K9WSD6	Cylindrospermum stagnale PCC 7417
L1J2T5	Guillardia theta (strain CCMP2712) (Cryptophyte)
L1JBZ1	Guillardia theta (strain CCMP2712) (Cryptophyte)
L8WV76	Thanatephorus cucumeris (strain AG1-IA) (Rice sheath blight fungus) (Rhizoctonia solani)
L9WR20	Natronolimnohabitans innermongolicus JCM 12255
M1Z164	Nitrospina gracilis (strain 3/211)
M4D1V4	Brassica rapa subsp. pekinensis (Chinese cabbage) (Brassica pekinensis)
M7T0X0	Eutypa lata (strain UCR-EL1) (Grapevine dieback disease fungus) (Eutypa armeniacae)
N1ZZP5	Eubacterium plexicaudatum ASF492
N9VET5	Mycoplasmopsis bovigenitalium 51080
Q7MX16	Porphyromonas gingivalis (strain ATCC BAA-308 / W83)
Q23HB7	Tetrahymena thermophila (strain SB210)
Q87GH0	Vibrio parahaemolyticus serotype O3:K6 (strain RIMD 2210633)
Q672I1	Sapporo virus (isolate GI/Human/Germany/pJG-Sap01) (Hu/Dresden/pJG-Sap01/DE)
R5DUG9	Eubacterium sp. CAG:86
R5HCG5	Firmicutes bacterium CAG:24
R6G4Z0	Blautia sp. CAG:52
R6HLR3	Eggerthella sp. CAG:209
R6MRF1	Firmicutes bacterium CAG:41
R6WDY3	Clostridium sp. CAG:349
R6X2Z7	Prevotella sp. CAG:474
R6Y4Q9	Firmicutes bacterium CAG:345
R7GUW8	Ruminococcus sp. CAG:403
R7KS98	Ruminococcus sp. CAG:353
R7S915	Tremella mesenterica (strain ATCC 24925 / CBS 8224 / DSM 1558 / NBRC 9311 / NRRL Y-6157 / RJB 2259-6 / UBC 559-6) (Jelly fungus)
R7TCH8	Capitella teleta (Polychaete worm)
R7WJX0	Rhodococcus rhodnii LMG 5362
R9IPV5	Lachnospiraceae bacterium 3-1
S9UK97	Angomonas deanei
S9X4M3	Camelus ferus (Wild bactrian camel) (Camelus bactrianus ferus)
U5DDE2	Amborella trichopoda
V2Z9B1	Catonella morbi ATCC 51271
V5SIH6	Hyphomicrobium nitrativorans NL23
W1TKZ4	Varibaculum cambriense DORA_20
W4GFR6	Aphanomyces astaci
X0B5T9	Fusarium oxysporum f. sp. raphani 54005
